# Supplementary material for: Challenges in Brugada Syndrome Stratification: Investigating SCN5A Mutation Localization and Clinical Phenotypes
Source: Int J Mol Sci. 2023 Nov 23;24(23):16658. doi: 10.3390/ijms242316658 (PMC10706434; doi:10.3390/ijms242316658)
Supplement: Supplementary file 1 [file ijms-24-16658-s001.zip]

Archive with 1 entries (1 files):
- ijms-2688384-supplementary.pdf
